# Supplementary material for: Protective Effects of Hydroxyphenyl Propionic Acids on Lipid Metabolism and Gut Microbiota in Mice Fed a High-Fat Diet
Source: Nutrients. 2023 Feb 20;15(4):1043. doi: 10.3390/nu15041043 (PMC9959022; doi:10.3390/nu15041043)
Supplement: Supplementary file 1 [file nutrients-15-01043-s001.zip]

Archive with 1 entries (1 files):
- nutrients-2125200-supplementary.pdf
